# Supplementary material for: Resources and Costs for Microbial Sequence Analysis Evaluated Using Virtual Machines and Cloud Computing
Source: PLoS One. 2011 Oct 19;6(10):e26624. doi: 10.1371/journal.pone.0026624 (PMC3197577; doi:10.1371/journal.pone.0026624)
Supplement: Table S2 — Variations in cost and runtime parameters of different CloVR pipeline runs on the same metagenomics WGS dataset (Infant gut WGS). Three different analysis protocols (CloVR-Microbe, CloVR-Metagenomics and CloVR-Search) were evaluated for their impact on runtime and cost for metagenomic WGS analysis. All analyses were run on the Infant Gut Microbiome WGS input dataset [38], corresponding to 0.6 full plates of single-end 454 GS FLX Titanium sequences. The CloVR-Microbe pipeline was included to provide a comparison of assembly-based and assembly-free analysis methods. We note that the Glimmer gene finding tool [30], which is part of the CloVR-Microbe protocol, was optimized for large contiguous assembled sequence data and is known to perform less optimally on short sequence fragments that contain a large number of truncated coding sequences. Two variations were used of the CloVR-Metagenomics protocol: i) The first searches each nucleotide sequence read against the COG database [26] by BLASTX, using all six nucleotide sequence frames translated into protein sequences, whereas ii) the second first runs a gene prediction with Metagene [48], before translating the identified genes into protein sequences and running a BLASTP search against the COG database. A BLASTN comparison of each read against NCBI's RefSeq database performed with CloVR-Search was used as the most basic analysis protocol. (XLSX) [file pone.0026624.s003.xlsx]

## Sheet: Supplementary Table 2
Supplementary Table S2. Variations in cost and runtime parameters of different CloVR pipeline runs on the same metagenomics WGS dataset (Infant gut WGS).
Protocol	Upload time	Pipeline runtime	Download time	Total cost1	Max. VM instances	Max. CPUs	QC
							Contigs	N50	CDS
CloVR-Microbe	20 min1	23 hr 45 min	1 hr 23 min	48	8	64	2056	2524	7983
							RefSeq matches	COG matches
CloVR-Metagenomics, BLASTX	7 min	2 hr 17 min	29 min	24	15	120	0.352	0.335
							RefSeq matches	COG matches
CloVR-Metagenomics, Metagene/BLASTP	7 min	2 hr 19 min	21 min	31	15	120	0.352	0.287
							RefSeq matches
CloVR-Search, BLASTN (RefSeq)	3 min	1 hr 26 min	20 min	11	8	64	0.343
1 For the CloVR-Microbe run the .sff file was uploaded instead of the.fasta file used for the other pipeline executions.
This pipeline also requires reference databases that are downloaded from the Amazon Simple Storage Service (Amazon S3), resulting in additional download time.
